# Supplementary material for: Ultrasound-Assisted Nanoemulsion Loaded with Optimized Antibacterial Essential Oil Blend: A New Approach against Escherichia coli, Staphylococcus aureus, and Salmonella Enteritidis in Trout (Oncorhynchus mykiss) Fillets
Source: Foods. 2024 May 17;13(10):1569. doi: 10.3390/foods13101569 (PMC11120578; doi:10.3390/foods13101569)
Supplement: Supplementary file 1 [file foods-13-01569-s001.zip]

Archive with 1 entries (1 files):
- foods-2981563-supplementary.pdf
